# Supplementary material for: Phenotypic and ancestry-related assortative mating in autism
Source: Mol Autism. 2024 Jun 14;15:27. doi: 10.1186/s13229-024-00605-5 (PMC11177537; doi:10.1186/s13229-024-00605-5)
Supplement: Supplementary file 1 — Supplementary Material 1. [file 13229_2024_605_MOESM1_ESM.xlsx]

## Sheet: TableS3
Probands with a de novo PTV or deletion in NDD genes from Fu et al.
	Male	Female
full scale IQ >= 70	39	7
full scale IQ < 70	23	19
missing full scale IQ	0	0
Probands without a de novo PTV or deletion in NDD genes from Fu et al.
	Male	Female
full scale IQ >= 70	1012	123
full scale IQ < 70	350	61
missing full scale IQ	5	0
Proband with missing de novo variant information from Fu et al.
	Male	Female
full scale IQ >= 70	383	54
full scale IQ < 70	163	43
missing full scale IQ	0	1
All probands
	Male	Female
full scale IQ >= 70	1434	184
full scale IQ < 70	536	123
missing full scale IQ	5	1
	de novo PTV or deletion in NDD genes carriers	non-carriers	missing
full scale IQ >= 70	46	1135	437
full scale IQ < 70	42	411	206
missing full scale IQ	0	5	1
Table S3: Sample sizes for subgroup analyses in SSC

## Sheet: TableS4
Probands with a de novo PTV or deletion in NDD genes from Fu et al.
	Male	Female
without likely cognitive impairment	16	7
with likely cognitive impairment	25	4
missing	0	0
Probands without a de novo PTV or deletion in NDD genes from Fu et al.
	Male	Female
without likely cognitive impairment	454	78
with likely cognitive impairment	306	78
missing	0	0
Proband with missing de novo variant information from Fu et al.
	Male	Female
without likely cognitive impairment	14	6
with likely cognitive impairment	15	5
missing	0	0
All probands
	Male	Female
without likely cognitive impairment	484	91
with likely cognitive impairment	346	87
missing	0	0
	de novo PTV or deletion in NDD genes carriers	non-carriers	missing
without likely cognitive impairment	23	532	20
with likely cognitive impairment	29	384	20
missing	0	0	0
Table S4: Sample sizes for subgroup analyses in SPARK simplex families

## Sheet: TableS5
	w/o CI					w/ CI					w/o CI vs. w/ CI
	estimate	95% CI lower bound	95% CI upper bound	p value	sample size	estimate	95% CI lower bound	95% CI upper bound	p value	sample size	difference	95% CI lower bound	95% CI upper bound	Fisher Z	p value
PC1	0.383761	0.325497	0.439122	8.35187e-32	867	0.440137	0.378692	0.497719	7.37406e-35	707	-0.056376	-0.138293	0.0263301	-1.33808	0.18087
PC2	0.463458	0.409514	0.514172	2.21877e-47	867	0.567454	0.515279	0.615438	1.69856e-61	707	-0.103996	-0.176193	-0.0312347	-2.79783	0.00514468
Autism PGS	-0.0867538	-0.152454	-0.0202903	0.0106009	867	0.0592981	-0.0145002	0.132454	0.115187	707	-0.146052	-0.244379	-0.0467363	-2.88226	0.0039483
Intelligence PGS	0.144701	0.0788802	0.209266	1.89358e-05	867	0.040711	-0.0331233	0.114103	0.27969	707	0.10399	0.00540599	0.202072	2.06785	0.038654
Table S5: Spousal correlations of genetic ancestry PC1-PC2 (from the PCA with 1000 Genomes participants of European ancestry), autism PGS, and intelligence PGS in autism w/ and w/o CI families of European ancestry in SPARK

## Sheet: TableS6
	w/o CI					w/ CI					w/o CI vs. w/ CI
	estimate	95% CI lower bound	95% CI upper bound	p value	sample size	estimate	95% CI lower bound	95% CI upper bound	p value	sample size	difference	95% CI lower bound	95% CI upper bound	Fisher Z	p value
PC1	0.409021	0.338577	0.474905	1.34122e-24	575	0.46837	0.391409	0.538825	5.39809e-25	433	-0.0593492	-0.158979	0.0419612	-1.15227	0.24921
PC2	0.472374	0.4063	0.533534	2.68808e-33	575	0.588493	0.523275	0.646857	1.05571e-41	433	-0.116118	-0.204278	-0.0267102	-2.54181	0.0110281
Autism PGS	-0.0907351	-0.171232	-0.00903493	0.0295921	575	0.0421442	-0.0523009	0.135842	0.381673	433	-0.132879	-0.256407	-0.00800023	-2.08619	0.0369611
Intelligence PGS	0.173439	0.0929906	0.251638	2.89457e-05	575	0.0402645	-0.0541784	0.133994	0.403286	433	0.133175	0.00965505	0.25579	2.11392	0.0345225
Table S6: In SPARK simplex families, the spousal correlations of genetic ancestry PC1-PC2 (from the PCA with 1000 Genomes participants of European ancestry), autism PGS, and intelligence PGS in autism w/ and w/o CI families of European ancestry

## Sheet: TableS7
	w/o CI					w/ CI					w/o CI vs. w/ CI
	estimate	95% CI lower bound	95% CI upper bound	p value	sample size	estimate	95% CI lower bound	95% CI upper bound	p value	sample size	difference	95% CI lower bound	95% CI upper bound	Fisher Z	p value
PC1	0.527383	0.360604	0.661483	7.82739e-08	91	0.555602	0.390677	0.685967	2.32621e-08	87	-0.0282183	-0.239903	0.184345	-0.261799	0.793476
PC2	0.515997	0.346918	0.652593	1.6516e-07	91	0.604528	0.451357	0.723095	5.63557e-10	87	-0.0885312	-0.29504	0.1167	-0.848198	0.396328
Autism PGS	-0.171368	-0.36445	0.0358422	0.104337	91	0.146037	-0.0666623	0.34604	0.177117	87	-0.317404	-0.595401	-0.0204585	-2.09889	0.035827
Intelligence PGS	0.0846202	-0.123476	0.285588	0.425162	91	0.091951	-0.121042	0.296849	0.396965	87	-0.00733076	-0.299371	0.285507	-0.0484358	0.961369
Table S7: In SPARK simplex families with female probands, the spousal correlations of genetic ancestry PC1-PC2 (from the PCA with 1000 Genomes participants of European ancestry), autism PGS, and intelligence PGS in autism w/ and w/o CI families of European ancestry

## Sheet: TableS8
	w/o CI					w/ CI					w/o CI vs. w/ CI
	estimate	95% CI lower bound	95% CI upper bound	p value	sample size	estimate	95% CI lower bound	95% CI upper bound	p value	sample size	difference	95% CI lower bound	95% CI upper bound	Fisher Z	p value
PC1	0.383607	0.304902	0.457107	2.04669e-18	484	0.453489	0.365531	0.533419	5.94171e-19	346	-0.069882	-0.182057	0.0447429	-1.19994	0.230162
PC2	0.466628	0.39388	0.533566	1.53259e-27	484	0.583546	0.509456	0.649048	5.84618e-33	346	-0.116918	-0.214809	-0.0170677	-2.29331	0.02183
Autism PGS	-0.0756821	-0.163707	0.0135388	0.0962952	484	0.0170891	-0.0885052	0.122304	0.751434	346	-0.0927712	-0.229952	0.0454696	-1.31479	0.188582
Intelligence PGS	0.189311	0.101901	0.27382	2.76453e-05	484	0.0304647	-0.0752116	0.135464	0.572239	346	0.158846	0.0222249	0.294158	2.28025	0.0225929
Table S8: In SPARK simplex families with male probands, the spousal correlations of genetic ancestry PC1-PC2 (from the PCA with 1000 Genomes participants of European ancestry), autism PGS, and intelligence PGS in autism w/ and w/o CI families of European ancestry

## Sheet: TableS9
	female					male					female vs. male
	estimate	95% CI lower bound	95% CI upper bound	p value	sample size	estimate	95% CI lower bound	95% CI upper bound	p value	sample size	difference	95% CI lower bound	95% CI upper bound	Fisher Z	p value
PC1	0.538289	0.42484	0.635091	9.24064e-15	178	0.41472	0.356739	0.469519	7.73877e-36	830	0.123568	-0.00242143	0.236407	1.92825	0.0538245
PC2	0.560329	0.450362	0.653551	4.19946e-16	178	0.524799	0.473666	0.572407	6.28894e-60	830	0.03553	-0.0843006	0.141855	0.605387	0.544922
Autism PGS	-0.000994696	-0.148058	0.146111	0.989486	178	-0.039903	-0.10766	0.028223	0.250837	830	0.0389083	-0.123168	0.200869	0.467861	0.639884
Intelligence PGS	0.0878382	-0.060022	0.231926	0.243652	178	0.122355	0.0547612	0.188832	0.000410917	830	-0.0345164	-0.196633	0.124639	-0.4195	0.67485
Table S9: Spousal correlations of genetic ancestry PC1-PC2 (from the PCA with 1000 Genomes participants of European ancestry), autism PGS, and intelligence PGS in SPARK simplex families of European ancestry with female and male probands

## Sheet: TableS10
	w/o CI					w/ CI					w/o CI vs. w/ CI
	estimate	95% CI lower bound	95% CI upper bound	p value	sample size	estimate	95% CI lower bound	95% CI upper bound	p value	sample size	difference	95% CI lower bound	95% CI upper bound	Fisher Z	p value
PC1	0.409271	0.335949	0.477662	6.685e-23	532	0.498269	0.419091	0.569925	1.72759e-25	384	-0.088998	-0.19152	0.0156277	-1.67077	0.0947677
PC2	0.478293	0.409952	0.541295	9.15666e-32	532	0.603732	0.536044	0.663708	1.67438e-39	384	-0.125439	-0.216365	-0.0329678	-2.65247	0.00799042
Autism PGS	-0.0831879	-0.167017	0.0018352	0.0551679	532	0.0446168	-0.0557079	0.144049	0.383268	384	-0.127805	-0.257859	0.00370183	-1.90533	0.0567366
Intelligence PGS	0.186895	0.103529	0.267652	1.43198e-05	532	0.0322514	-0.0680441	0.131902	0.52863	384	0.154643	0.0247206	0.283411	2.33436	0.0195769
Table S10: In SPARK simplex families with probands without a de novo PTV or deletion in NDD genes, the spousal correlations of genetic ancestry PC1-PC2 (from the PCA with 1000 Genomes participants of European ancestry), autism PGS, and intelligence PGS in autism w/ and w/o CI families of European ancestry

## Sheet: TableS11
	w/o CI					w/ CI					w/o CI vs. w/ CI
	estimate	95% CI lower bound	95% CI upper bound	p value	sample size	estimate	95% CI lower bound	95% CI upper bound	p value	sample size	difference	95% CI lower bound	95% CI upper bound	Fisher Z	p value
PC1	0.384248	0.30293	0.460011	2.01487e-17	454	0.484871	0.394178	0.566213	1.89625e-19	306	-0.100624	-0.215641	0.0175515	-1.67338	0.0942525
PC2	0.468164	0.39307	0.537055	4.14162e-26	454	0.602761	0.5262	0.669629	1.18428e-31	306	-0.134597	-0.235148	-0.0316041	-2.55458	0.0106316
Autism PGS	-0.0725691	-0.163507	0.0195917	0.122583	454	-0.00550806	-0.117559	0.106681	0.923554	306	-0.067061	-0.211478	0.0780218	-0.904525	0.365717
Intelligence PGS	0.196922	0.106828	0.283809	2.38145e-05	454	0.017905	-0.0944081	0.129768	0.755077	306	0.179017	0.0353846	0.321015	2.44507	0.0144825
Table S11: In SPARK simplex families with male probands without a de novo PTV or deletion in NDD genes, the spousal correlations of genetic ancestry PC1-PC2 (from the PCA with 1000 Genomes participants of European ancestry), autism PGS, and intelligence PGS in autism w/ and w/o CI families of European ancestry

## Sheet: TableS12
	w/o ID					w/ ID					w/o ID vs. w/ ID
	estimate	95% CI lower bound	95% CI upper bound	p value	sample size	estimate	95% CI lower bound	95% CI upper bound	p value	sample size	difference	95% CI lower bound	95% CI upper bound	Fisher Z	p value
PC1	0.430931	0.390397	0.469797	3.7617e-74	1618	0.474097	0.412665	0.531237	3.11263e-38	659	-0.0431668	-0.113223	0.0295282	-1.17289	0.240839
PC2	0.515647	0.478949	0.550544	1.31501e-110	1618	0.573722	0.520139	0.622807	5.99576e-59	659	-0.0580759	-0.119362	0.00586972	-1.78542	0.0741933
Autism PGS	0.0643895	0.0156913	0.112783	0.00960003	1617	0.0403886	-0.0361558	0.116462	0.300912	658	0.0240009	-0.0663243	0.11456	0.519515	0.603402
Intelligence PGS	0.109289	0.0608661	0.157199	1.06012e-05	1617	0.129818	0.0539205	0.204225	0.000844333	658	-0.020529	-0.109305	0.0692253	-0.449564	0.653025
SRS total	0.339208	0.293794	0.383094	2.69683e-44	1597	0.342831	0.27072	0.411116	3.36666e-19	644	-0.00362269	-0.0833731	0.0784007	-0.0876514	0.930154
SRS awareness	0.222002	0.174271	0.268692	2.78143e-19	1597	0.232998	0.157575	0.305717	2.17884e-09	644	-0.0109959	-0.0968698	0.0765496	-0.247943	0.804178
SRS cognition	0.315641	0.269662	0.360184	2.81822e-38	1597	0.315192	0.242084	0.384742	2.55026e-16	644	0.000448371	-0.0809571	0.0839839	0.0106459	0.991506
SRS communication	0.303877	0.257635	0.34873	1.81329e-35	1597	0.322847	0.250003	0.392056	4.35005e-17	644	-0.0189696	-0.100222	0.0644703	-0.449781	0.652868
SRS mannerisms	0.277656	0.230874	0.323158	1.16736e-29	1597	0.258942	0.184148	0.330754	2.51337e-11	644	0.0187143	-0.0655473	0.104763	0.431192	0.666329
SRS motivation	0.0468269	-0.00225695	0.0956857	0.0613617	1597	0.0325432	-0.0448496	0.109548	0.409673	644	0.0142837	-0.0770025	0.105777	0.30589	0.759688
BAPQ total	0.118895	0.0694054	0.1678	2.60368e-06	1554	0.149686	0.0711595	0.226369	0.000190241	617	-0.0307915	-0.12161	0.0612558	-0.657708	0.510726
BAPQ aloof	-0.00662923	-0.0563372	0.0431116	0.793998	1554	0.0220774	-0.0569647	0.100844	0.584142	617	-0.0287066	-0.121839	0.0646755	-0.602141	0.54708
BAPQ pragmatic	0.181814	0.132891	0.229853	5.13215e-13	1554	0.124185	0.0453959	0.201438	0.00199886	617	0.0576291	-0.0333509	0.149447	1.23801	0.215712
BAPQ rigid	0.0444401	-0.00532218	0.0939829	0.0798906	1554	0.092563	0.0135609	0.170417	0.021477	617	-0.0481228	-0.14037	0.0449722	-1.01424	0.310468
Table S12: Spousal correlations of genetic ancestry PC1-PC2 (from the PCA with 1000 Genomes participants of European ancestry), autism PGS, intelligence PGS, and measures of quantitative autistic traits (SRS and BAPQ) in autism w/ and w/o ID families of European ancestry in SSC.

[truncated: 13 more sheets: TableS13, TableS14, TableS15, TableS16, TableS17, TableS18, TableS19, TableS20, TableS21, TableS22, TableS23, TableS24, TableS25]
